# Supplementary material for: Association between Statin Use and Meniere’s Disease: Results from a National Health Screening Cohort
Source: Int J Environ Res Public Health. 2021 Aug 17;18(16):8692. doi: 10.3390/ijerph18168692 (PMC8392457; doi:10.3390/ijerph18168692)
Supplement: Supplementary file 1 [file ijerph-18-08692-s001.zip]

Archive with 1 entries (1 files):
- ijerph-1306438-supplementary.pdf
